# Supplementary material for: Identification of loci controlling timing of stem elongation in red clover using genotyping by sequencing of pooled phenotypic extremes
Source: Mol Genet Genomics. 2022 Aug 24;297(6):1587–600. doi: 10.1007/s00438-022-01942-x (PMC9596541; doi:10.1007/s00438-022-01942-x)
Supplement: Supplementary file 3 — Supplementary file3 (XLSX 36 KB) [file 438_2022_1942_MOESM3_ESM.xlsx]

## Sheet: Supp Tab 4
Identification of loci controlling timing of stem elongation in red clover using genotyping by sequencing of pooled phenotypic extremes Molecular Genetics and Genomics Åshild Ergon*, Øystein W. Milvang, Leif Skøt, Tom Ruttink *Dept. of Plant Sciences, Faculty of Biosciences, Norwegian University of Life Sciences. ashild.ergon@nmbu.no
Supplementary File 3. Genes present in +/- 50 kb regions around markers with significantly different allele frequenies in early vs. late red clover. Bold and italic: significant markers located within the gene, Italic only: significant markers located between genes.
Start (Mb)	End (Mb)	Annotation in Legume Information System1
LG1_0.71-0.81 Mb
712153	714039	F-box/LRR protein, putative ; ***-; Medtr4g006210.1
720060	722266	Unknown protein
723610	728787	125 kDa kinesin-like protein ; --*-; Medtr1g067630.3
738540	744871	Pectate lyase family protein; IPR011050 (Pectin lyase fold/virulence factor), IPR018082 (AmbAllergen) ; ***-; AT1G67750.
751926	755999	Protein phosphatase 2A regulatory B subunit family protein; IPR002554 (Protein phosphatase 2A, regulatory B subunit, B56), IPR016024 (Armadillo-type fold); GO:0000159 (protein phosphatase type 2A complex), GO:0005488 (binding), GO:0007165 (signal transduction), GO:0008601 (protein phosphatase type 2A regulator activity);****; AT3G09880.1
757921	766509	Transcription elongation factor Spt5; IPR005100 (Transcription elongation factor Spt5, NGN domain), IPR005824 (KOW) ; *-*-; AT2G34210.1
768698	770689	Major facilitator superfamily protein; IPR010658 (Nodulin-like), IPR016196 (Major facilitator superfamily domain, general substrate transporter) ; ***-; AT2G39210.1
773314	776629	Major facilitator superfamily protein; IPR010658 (Nodulin-like), IPR011701 (Major facilitator superfamily), IPR016196 (Major facilitator superfamily domain, general substrate transporter); GO:0016021 (integral component of membrane), GO:0055085 (transmembrane transport);***-; AT2G39210.1
778471	780819	Major facilitator superfamily protein; IPR010658 (Nodulin-like), IPR011701 (Major facilitator superfamily), IPR016196 (Major facilitator superfamily domain, general substrate transporter); GO:0016021 (integral component of membrane), GO:0055085 (transmembrane transport);***-; AT2G39210.1
790620	792714	Major facilitator superfamily protein; IPR010658 (Nodulin-like), IPR016196 (Major facilitator superfamily domain, general substrate transporter) ; ***-; AT2G39210.1
795950	798549	Ribosomal protein S3 family protein; IPR005703 (Ribosomal protein S3, eukaryotic/archaeal), IPR015946 (K homology domain-like, alpha/beta); GO:0003723 (RNA binding), GO:0003735 (structural constituent of ribosome), GO:0005622 (intracellular), GO:0005840 (ribosome), GO:0006412 (translation), GO:0015935 (small ribosomal subunit);****; AT2G31610.1
800261	805309	RNA-binding (RRM/RBD/RNP motifs) family protein; IPR001878 (Zinc finger, CCHC-type), IPR012677 (Nucleotide-binding, alpha-beta plait); GO:0000166 (nucleotide binding), GO:0003676 (nucleic acid binding), GO:0008270 (zinc ion binding);*-**; AT2G37220.1
807531	811339	Single-stranded nucleic acid binding R3H domain-containing protein n
LG1_1.11-1.21 Mb
1106353	1114604	folate/biopterin transporter; IPR004324 (Biopterin transport-related protein BT1), IPR016196 (Major facilitator superfamily domain, general substrate transporter) ; ***-; Medtr1g103530.1
1126823	1128135	Protein of unknown function (DUF1677); IPR012876 (Protein of unknown function DUF1677, plant) ; ***-; AT3G22540.1
1131773	1133970	ERG2 and Sigma1 receptor-like protein; IPR006716 (ERG2/sigma1 receptor-like) ; ***-; Medtr1g103560.1
1137303	1137782	Unknown protein
1138203	1139294	heat shock 22 kDa protein ; ***-; Medtr1g103570.1
1141302	1141842	Protein of unknown function (DUF1423) ; *-*-; AT1G05410.2
1143339	1150312	Protein of unknown function (DUF1423) ; ***-; AT1G05410.2
1150753	1155017	late embryogenesis abundant D-like protein; IPR007011 (Seed maturation protein) ; *-*-; Medtr1g103620.1
1156963	1161508	unknown protein; FUNCTIONS IN: molecular_function unknown; INVOLVED IN: biological_process unknown; LOCATED IN: endomembrane system; EXPRESSED IN: leaf; BEST Arabidopsis thaliana protein match is: unknown protein . ; ***-; AT2G41150.2
1169223	1169987	ovate family protein 11; IPR006458 (Ovate protein family, C-terminal) ; --*-; AT4G14860.1
1170053	1177076	Pentatricopeptide repeat (PPR) superfamily protein; IPR002885 (Pentatricopeptide repeat) ; ***-; AT4G14850.1
1177163	1178203	C6HC-type zinc finger RING/U-box protein; IPR002867 (Zinc finger, C6HC-type); GO:0008270 (zinc ion binding);--**; Medtr3g463310.1
1179893	1182077	Cytochrome P450 superfamily protein; IPR001128 (Cytochrome P450); GO:0005506 (iron ion binding), GO:0020037 (heme binding), GO:0055114 (oxidation-reduction process);***-; AT5G07990.1
1182639	1184402	Cytochrome P450 superfamily protein; IPR001128 (Cytochrome P450); GO:0005506 (iron ion binding), GO:0020037 (heme binding), GO:0055114 (oxidation-reduction process);*-*-; AT5G07990.1
1189373	1191488	Cytochrome P450 superfamily protein; IPR001128 (Cytochrome P450); GO:0005506 (iron ion binding), GO:0020037 (heme binding), GO:0055114 (oxidation-reduction process);*-*-; AT3G61035.1
1192273	1194080	Cytochrome P450 superfamily protein; IPR001128 (Cytochrome P450); GO:0005506 (iron ion binding), GO:0020037 (heme binding), GO:0055114 (oxidation-reduction process);***-; AT5G07990.1
1194232	1197908	cysteine synthase D1; IPR005856 (Cysteine synthase K/M); GO:0004124 (cysteine synthase activity), GO:0006535 (cysteine biosynthetic process from serine);****; AT3G04940.1
1200965	1203772	FRIGIDA-like protein; IPR012474 (Frigida-like) ; ***-; AT3G22440.1
1204723	1206353	Unknown protein
1208633	1210202	Unknown protein
1210314	1218992	XH/XS domain-containing protein; IPR005380 (XS domain); GO:0031047 (gene silencing by RNA);--*-; AT4G01180.1
LG1_7.55-7.65 Mb
7554584	7558188	ATP binding/protein serine/threonine kinase [Glycine max]; IPR001611 (Leucine-rich repeat), IPR003591 (Leucine-rich repeat, typical subtype), IPR011009 (Protein kinase-like domain), IPR013210 (Leucine-rich repeat-containing N-terminal, type 2), IPR013320 (Concanavalin A-like lectin/glucanase, subgroup); GO:0004672 (protein kinase activity), GO:0004674 (protein serine/threonine kinase activity), G…
7574369	7579133	transcription factor-like protein; IPR006994 (Transcription factor 25) ; ***-; Medtr8g023750.1
7581069	7583673	Protein of unknown function (DUF1295); IPR010721 (Protein of unknown function DUF1295); GO:0005737 (cytoplasm), GO:0006629 (lipid metabolic process), GO:0016021 (integral component of membrane);***-; AT2G46890.1
7594630	7597717	light-harvesting chlorophyll B-binding protein 3; IPR022796 (Chlorophyll A-B binding protein), IPR023329 (Chlorophyll a/b binding protein domain); GO:0016020 (membrane);***-; AT5G54270.1
7599789	7605093	ribosome production factor-like protein; IPR004154 (Anticodon-binding), IPR007109 (Brix domain) ; ***-; Medtr8g023820.1
7613552	7617553	Calcium-binding endonuclease/exonuclease/phosphatase family; IPR005135 (Endonuclease/exonuclease/phosphatase), IPR011992 (EF-hand domain pair); GO:0005509 (calcium ion binding);****; AT1G02270.1
7628600	7633518	Unknown protein
7635586	7639111	NAC domain containing protein 69; IPR003441 (NAC domain); GO:0003677 (DNA binding);***-; AT4G01550.1
7638729	7643053	NAC domain protein n
LG1_10.35-10.45 Mb
10351080	10352215	FAR1 DNA-binding domain protein; IPR004330 (FAR1 DNA binding domain) ; ***-; Medtr7g446520.1
10354416	10354920	Unknown protein
10355030	10355955	Transposase n
10360576	10361097	Unknown protein
10361156	10363375	Transposon protein, putative, Mariner sub-class n
10366466	10377000	sorting nexin 1; IPR001683 (Phox homologous domain), IPR015404 (Vps5 C-terminal); GO:0035091 (phosphatidylinositol binding);***-; AT5G06140.1
10378147	10380195	unknown protein; FUNCTIONS IN: molecular_function unknown; INVOLVED IN: biological_process unknown; LOCATED IN: chloroplast thylakoid membrane, chloroplast stroma, chloroplast; EXPRESSED IN: 19 plant structures; EXPRESSED DURING: 13 growth stages; Has 49 Blast hits to 49 proteins in 17 species: Archae - 0; Bacteria - 0; Metazoa - 0; Fungi - 0; Plants - 49; Viruses - 0; Other Eukaryotes - 0 (sourc…
10384445	10387818	chaperone protein dnaJ-related ; ***-; AT5G06130.2
10388386	10390379	ubiquitin 11; IPR000626 (Ubiquitin domain), IPR001975 (Ribosomal protein L40e), IPR011332 (Zinc-binding ribosomal protein), IPR019956 (Ubiquitin); GO:0003735 (structural constituent of ribosome), GO:0005515 (protein binding), GO:0005840 (ribosome), GO:0006412 (translation);*-*-; AT4G05050.4
10390412	10392815	cell wall invertase 4; IPR001362 (Glycoside hydrolase, family 32), IPR008985 (Concanavalin A-like lectin/glucanases superfamily), IPR023296 (Glycosyl hydrolase, five-bladed beta-propellor domain); GO:0005975 (carbohydrate metabolic process);***-; AT2G36190.1
10399017	10413435	Pentatricopeptide repeat (PPR) superfamily protein; IPR002885 (Pentatricopeptide repeat), IPR011990 (Tetratricopeptide-like helical); GO:0005515 (protein binding);***-; AT2G33760.1
10416796	10417826	B3 DNA-binding domain protein; IPR015300 (DNA-binding pseudobarrel domain) ; *-*-; Medtr3g005460.2
10417886	10420141	B3 DNA-binding domain protein; IPR015300 (DNA-binding pseudobarrel domain); GO:0003677 (DNA binding);****; Medtr6g061070.1
10420505	10424135	plant-specific B3-DNA-binding domain protein; IPR015300 (DNA-binding pseudobarrel domain); GO:0003677 (DNA binding);****; Medtr1g035460.1
10427013	10434215	ATP binding microtubule motor family protein isoform 1 n
10437597	10439145	Unknown protein
10444026	10445337	condensation domain protein ; ***-; Medtr1g059760.1
LG1_12.53-12.63 Mb
12526982	12529185	Prefoldin chaperone subunit family protein; IPR013890 (Transcriptional repressor Tup1, N-terminal) ; ***-; AT5G27330.1
12531033	12533761	gibberellin receptor GID1, putative; IPR013094 (Alpha/beta hydrolase fold-3); GO:0008152 (metabolic process), GO:0016787 (hydrolase activity);***-; Medtr6g464120.1
12539063	12541621	DNAJ heat shock N-terminal domain-containing protein; IPR001623 (DnaJ domain), IPR024593 (Domain of unknown function DUF3444) ; *-*-; AT5G27240.1
12542812	12544595	DUF4283 domain protein ; *-*-; Medtr6g045237.1
12565975	12580951	pre-mRNA splicing factor ATP-dependent RNA helicase; IPR001623 (DnaJ domain), IPR001650 (Helicase, C-terminal), IPR007502 (Helicase-associated domain), IPR011709 (Domain of unknown function DUF1605), IPR027417 (P-loop containing nucleoside triphosphate hydrolase); GO:0003676 (nucleic acid binding), GO:0004386 (helicase activity), GO:0005524 (ATP binding);*-**; Medtr1g086640.1
12582566	12588201	vesicle associated protein; IPR008962 (PapD-like); GO:0005198 (structural molecule activity);*-*-; AT3G60600.1
12593332	12598405	acyl carrier protein 4; IPR003231 (Acyl carrier protein (ACP)), IPR009081 (Acyl carrier protein-like); GO:0006633 (fatty acid biosynthetic process), GO:0031177 (phosphopantetheine binding);*-*-; AT4G25050.1
12599040	12601861	transmembrane protein, putative; IPR018781 (Uncharacterised protein family, transmembrane-40) ; ***-; Medtr4g109480.5
12603308	12608231	sodium hydrogen exchanger 2; IPR006153 (Cation/H+ exchanger), IPR018422 (Cation/H+ exchanger, CPA1 family); GO:0006812 (cation transport), GO:0006814 (sodium ion transport), GO:0006885 (regulation of pH), GO:0015299 (solute:hydrogen antiporter activity), GO:0015385 (sodium:hydrogen antiporter activity), GO:0016021 (integral component of membrane), GO:0055085 (transmembrane transport);****; AT3G05…
12608283	12609441	Unknown protein
12614883	12623851	Protein kinase superfamily protein; IPR011009 (Protein kinase-like domain); GO:0004672 (protein kinase activity), GO:0004674 (protein serine/threonine kinase activity), GO:0005524 (ATP binding), GO:0006468 (protein phosphorylation);****; AT1G54610.1
12626426	12628671	hypothetical protein ; ***-; Medtr1g081850.1
LG1_24.23-24.33 Mb
24238438	24251899	Disease resistance protein (CC-NBS-LRR class) family; IPR000767 (Disease resistance protein), IPR008808 (Powdery mildew resistance protein, RPW8 domain), IPR027417 (P-loop containing nucleoside triphosphate hydrolase); GO:0006952 (defense response), GO:0043531 (ADP binding);***-; AT1G33560.1
24263067	24267892	nucleobase-ascorbate transporter 7; IPR006043 (Xanthine/uracil/vitamin C permease); GO:0005215 (transporter activity), GO:0006810 (transport), GO:0016020 (membrane), GO:0055085 (transmembrane transport);****; AT1G60030.1
24276579	24279832	signal peptidase I, putative ; ***-; Medtr1g021180.1
24282717	24287122	B3 DNA-binding domain protein; IPR015300 (DNA-binding pseudobarrel domain); GO:0003677 (DNA b'inding);****; Medtr1g021270.1
24288693	24294341	plant-specific B3-DNA-binding domain protein; IPR015300 (DNA-binding pseudobarrel domain); GO:0003677 (DNA binding);****; Medtr1g021320.2
24298833	24301140	plant-specific B3-DNA-binding domain protein; IPR015300 (DNA-binding pseudobarrel domain), IPR017956 (AT hook, DNA-binding motif); GO:0003677 (DNA binding);*-**; Medtr1g021410.1
24316374	24317234	methionine gamma-lyase; IPR000277 (Cys/Met metabolism, pyridoxal phosphate-dependent enzyme), IPR015424 (Pyridoxal phosphate-dependent transferase); GO:0003824 (catalytic activity), GO:0030170 (pyridoxal phosphate binding);***-; AT1G64660.1
LG3_5.37-5.47 Mb
5371225	5376315	Arabidopsis phospholipase-like protein (PEARLI 4) family; IPR007942 (Phospholipase-like) ; *-*-; AT2G16900.1
5377537	5381175	Arabidopsis phospholipase-like protein (PEARLI 4) family; IPR007942 (Phospholipase-like) ; *-*-; AT2G16900.1
5382727	5385945	Arabidopsis phospholipase-like protein (PEARLI 4) family; IPR007942 (Phospholipase-like) ; *-*-; AT2G16900.1
5388482	5391235	Arabidopsis phospholipase-like protein (PEARLI 4) family; IPR007942 (Phospholipase-like) ; *-*-; AT2G16900.1
5391367	5393935	Gene model
5395266	5398690	CAAX amino terminal protease family protein; IPR003675 (CAAX amino terminal protease); GO:0016020 (membrane);***-; AT3G26085.3
5399386	5400200	RPM1-interacting protein 4 (RIN4) family protein; IPR008700 (Pathogenic type III effector avirulence factor Avr cleavage site) ; ***-; AT5G40645.1
5403556	5409245	NAD(P)-binding Rossmann-fold superfamily protein; IPR002347 (Glucose/ribitol dehydrogenase); GO:0008152 (metabolic process), GO:0016491 (oxidoreductase activity);***-; AT3G03330.1
5410203	5411455	S-adenosyl-L-methionine-dependent methyltransferases superfamily protein; IPR013216 (Methyltransferase type 11); GO:0008152 (metabolic process), GO:0008168 (methyltransferase activity);***-; AT1G24480.1
5417044	5418145	photosystem II core complex family psbY protein; IPR009388 (Photosystem II PsbY); GO:0009523 (photosystem II), GO:0015979 (photosynthesis), GO:0016021 (integral component of membrane), GO:0030145 (manganese ion binding);****; Medtr8g089610.1
5420326	5421054	transmembrane protein, putative ; ***-; Medtr8g089625.1
5423376	5429586	Actin-related protein Arp2/3 complex, subunit Arp3 n
5435686	5438113	Transducin/WD40 repeat-like superfamily protein; IPR015943 (WD40/YVTN repeat-like-containing domain), IPR020472 (G-protein beta WD-40 repeat); GO:0005515 (protein binding);***-; AT1G24530.1
5440236	5441446	ribosomal-like protein, putative ; ***-; Medtr8g089655.2
5442057	5445415	sieve element occlusion protein; IPR027942 (Sieve element occlusion, N-terminal), IPR027944 (Sieve element occlusion, C-terminal) ; ***-; Medtr1g074950.1
5445738	5449605	Cellulase (glycosyl hydrolase family 5) protein; IPR000772 (Ricin B lectin domain), IPR017853 (Glycoside hydrolase, superfamily); GO:0005975 (carbohydrate metabolic process);***-; AT1G13130.1
5451745	5455655	Copine (Calcium-dependent phospholipid-binding protein) family; IPR002035 (von Willebrand factor, type A), IPR010734 (Copine), IPR013083 (Zinc finger, RING/FYVE/PHD-type); GO:0005515 (protein binding), GO:0008270 (zinc ion binding);****; AT1G67800.2
5461356	5466930	myosin heavy chain, putative ; ***-; Medtr8g089685.1
5467637	5469565	Late embryogenesis abundant (LEA) hydroxyproline-rich glycoprotein family ; ***-; AT4G26490.1
LG3_8.05-8.15 Mb
8049338	8051946	Aldo-keto reductase n
8055458	8061992	Kinase-related protein of unknown function (DUF1296); IPR009060 (UBA-like), IPR009719 (Protein of unknown function DUF1296, plant); GO:0005515 (protein binding);***-; AT1G29370.1
8062058	8075669	Potassium transporter family protein; IPR003855 (K+ potassium transporter); GO:0015079 (potassium ion transmembrane transporter activity), GO:0016020 (membrane), GO:0071805 (potassium ion transmembrane transport);****; AT1G60160.
8076721	8078297	actin depolymerizing factor 3; IPR002108 (Actin-binding, cofilin/tropomyosin type), IPR017904 (ADF/Cofilin/Destrin); GO:0003779 (actin binding), GO:0005622 (intracellular), GO:0015629 (actin cytoskeleton), GO:0030042 (actin filament depolymerization);****; AT5G59880.1
8081828	8082842	Adenine nucleotide alpha hydrolases-like superfamily protein; IPR014729 (Rossmann-like alpha/beta/alpha sandwich fold); GO:0006950 (response to stress);*-*-; AT4G13450.2
8082846	8084107	F-box family protein; IPR017451 (F-box associated interaction domain) ; --*-; AT3G06240.1
8100942	8106237	ATP synthase subunit-like protein n
8107382	8110657	ATP synthase subunit-like protein n
8112293	8114707	Pentatricopeptide repeat (PPR) superfamily protein; IPR002885 (Pentatricopeptide repeat), IPR011990 (Tetratricopeptide-like helical); GO:0005515 (protein binding);***-; AT5G46460.1
8115108	8118397	Calcium-dependent lipid-binding (CaLB domain) family protein; IPR000008 (C2 domain); GO:0005515 (protein binding);****; AT1G70790
8119149	8120117	unknown protein; BEST Arabidopsis thaliana protein match is: unknown protein . ; ***-; AT4G21740.1
8121548	8130232	GTP-binding protein n
8136798	8139534	KxDL motif CG10681-like protein; IPR019371 (Uncharacterised domain KxDL) ; ***-; Medtr8g088380.1
8140879	8144747	evolutionarily conserved C-terminal region 2; IPR007275 (YTH domain) ; ***-; AT3G13460.4
LG3_30.43-30.53 Mb
30433572	30436876	Protein of unknown function (DUF179); IPR003774 (Protein of unknown function UPF0301) ; ***-; AT1G33780.1
30439323	30443205	peptide transporter 5; IPR000109 (Proton-dependent oligopeptide transporter family), IPR016196 (Major facilitator superfamily domain, general substrate transporter); GO:0005215 (transporter activity), GO:0006810 (transport), GO:0006857 (oligopeptide transport), GO:0016020 (membrane);*-**; AT5G01180.1
30445056	30446210	GRAM domain-containing protein / ABA-responsive protein-related ; *-*-; AT5G23370.1
30475868	30479502	ATP binding protein, putative n
30479568	30485083	double-stranded RNA-binding motif protein; IPR000999 (Ribonuclease III domain), IPR001650 (Helicase, C-terminal), IPR003100 (Argonaute/Dicer protein, PAZ domain), IPR005034 (Dicer dimerisation domain), IPR027417 (P-loop containing nucleoside triphosphate hydrolase); GO:0003676 (nucleic acid binding), GO:0003723 (RNA binding), GO:0004386 (helicase activity), GO:0004525 (ribonuclease III activity),…
30494338	30496885	S-isoprenylcysteine O-methyltransferase; IPR007269 (Isoprenylcysteine carboxyl methyltransferase); GO:0004671 (protein C-terminal S-isoprenylcysteine carboxyl O-methyltransferase activity), GO:0005783 (endoplasmic reticulum), GO:0006481 (C-terminal protein methylation), GO:0016021 (integral component of membrane);****; Medtr6g075160.2
30496922	30498477	Pentatricopeptide repeat (PPR) superfamily protein ; *-*-; AT5G43790.1
30500674	30504017	Cyclin-dependent kinase inhibitor family protein; IPR003175 (Cyclin-dependent kinase inhibitor); GO:0004861 (cyclin-dependent protein serine/threonine kinase inhibitor activity), GO:0005634 (nucleus), GO:0007050 (cell cycle arrest);*-**; AT2G32710.2
30507185	30511437	Cyclin-dependent kinase inhibitor family protein; IPR003175 (Cyclin-dependent kinase inhibitor); GO:0004861 (cyclin-dependent protein serine/threonine kinase inhibitor activity), GO:0005634 (nucleus), GO:0007050 (cell cycle arrest);*-**; AT2G32710.1
LG4_12.21-12.31 Mb
12208424	12212887	eukaryotic translation initiation factor 5A; IPR001884 (Translation elongation factor IF5A); GO:0003723 (RNA binding), GO:0003746 (translation elongation factor activity), GO:0006452 (translational frameshifting), GO:0008612 (peptidyl-lysine modification to hypusine), GO:0043022 (ribosome binding), GO:0045901 (positive regulation of translational elongation), GO:0045905 (positive regulation of tr…
12213107	12218277	charged multivesicular body protein; IPR005024 (Snf7); GO:0015031 (protein transport);***-; Medtr2g047875.1
12222253	12232037	centromere/kinetochore protein, putative (ZW10); IPR009361 (RZZ complex, subunit Zw10); GO:0005634 (nucleus), GO:0007067 (mitosis);***-; AT2G32900.1
12249670	12251954	Mitochondrial transcription termination factor family protein; IPR003690 (Mitochodrial transcription termination factor-related) ; ***-; AT4G19650.1
12252178	12253071	Mitochondrial transcription termination factor family protein; IPR003690 (Mitochodrial transcription termination factor-related) ; *-*-; AT4G19650.
12254781	12256937	GDSL-like Lipase/Acylhydrolase superfamily protein; IPR001087 (Lipase, GDSL); GO:0006629 (lipid metabolic process), GO:0016787 (hydrolase activity);***-; AT2G04570.1
12278133	12290984	cyclic nucleotide gated channel 19; IPR014710 (RmlC-like jelly roll fold) ; ***-; AT3G17690.1
12292617	12301364	cyclic nucleotide gated channel 19; IPR014710 (RmlC-like jelly roll fold) ; ***-; AT3G17690.1
LG4_17.72-17.82 Mb
17725571	17726453	nucleic acid-binding protein ; ***-; Medtr4g086640.1
17729616	17730623	nucleic acid-binding protein; IPR003604 (Zinc finger, U1-type), IPR013085 (Zinc finger, U1-C type); GO:0003676 (nucleic acid binding), GO:0005634 (nucleus), GO:0008270 (zinc ion binding);*-**; Medtr4g086640.1
17733134	17737687	DUF223 domain protein; IPR012340 (Nucleic acid-binding, OB-fold), IPR024752 (Myb/SANT-like domain) ; *-*-; Medtr5g030110.
17737734	17738368	Myb/SANT-like DNA-binding domain protein ; *-*-; Medtr2g018710.1
17740964	17741882	Myb/SANT-like DNA-binding domain protein ; *-*-; Medtr2g018710.1
17743874	17746087	PIF / Ping-Pong family of plant transposases; IPR026103 (Harbinger transposase-derived nuclease), IPR027806 (Harbinger transposase-derived nuclease domain) ; ***-; AT3G19120.1
17747226	17752743	Calcium/calmodulin-dependent serine/threonine-protein kinase 1 n
17766224	17772924	Protein of unknown function (DUF620); IPR006873 (Protein of unknown function DUF620) ; *-*-; AT3G19540.1
17773154	17773966	Protein of unknown function (DUF620); IPR006873 (Protein of unknown function DUF620) ; *-*-; AT3G19540.1
17775035	17780663	Pmr5/Cas1p GDSL/SGNH-like acyl-esterase family protein; IPR025846 (PMR5 N-terminal domain), IPR026057 (PC-Esterase) ; ***-; Medtr4g087730.1
17803064	17804915	RNA-binding (RRM/RBD/RNP motifs) family protein; IPR012677 (Nucleotide-binding, alpha-beta plait); GO:0000166 (nucleotide binding), GO:0003676 (nucleic acid binding);****; AT3G15010.1
17808418	17809023	armadillo/beta-catenin-like repeat protein, putative ; *-*-; Medtr2g015870.1
17809818	17812887	basic helix-loop-helix (bHLH) DNA-binding superfamily protein; IPR011598 (Myc-type, basic helix-loop-helix (bHLH) domain); GO:0046983 (protein dimerization activity);*-*-; AT2G40200.1
17813944	17819111	acyl-CoA thioesterase, putative ; ***-; Medtr4g087900.2
17819933	17825663	formin homology 1; IPR008906 (HAT dimerisation domain, C-terminal), IPR012337 (Ribonuclease H-like domain), IPR015425 (Formin, FH2 domain), IPR025525 (Domain of unknown function DUF4413), IPR027643 (Formin-like family, viridiplantae); GO:0003676 (nucleic acid binding), GO:0005884 (actin filament), GO:0045010 (actin nucleation), GO:0046983 (protein dimerization activity);*-*-; AT3G25500.1
LG6_10.36-10.46 Mb
10363608	10364401	transmembrane protein, putative ; ***-; Medtr7g098680.1
10365444	10373723	ATP-binding ABC transporter; IPR011527 (ABC transporter type 1, transmembrane domain), IPR027417 (P-loop containing nucleoside triphosphate hydrolase); GO:0000166 (nucleotide binding), GO:0005524 (ATP binding), GO:0006810 (transport), GO:0016021 (integral component of membrane), GO:0016887 (ATPase activity), GO:0017111 (nucleoside-triphosphatase activity), GO:0055085 (transmembrane transport);*-*…
10378930	10383571	L-tyrosine decarboxylase; IPR002129 (Pyridoxal phosphate-dependent decarboxylase), IPR015424 (Pyridoxal phosphate-dependent transferase); GO:0003824 (catalytic activity), GO:0006520 (cellular amino acid metabolic process), GO:0016831 (carboxy-lyase activity), GO:0019752 (carboxylic acid metabolic process), GO:0030170 (pyridoxal phosphate binding);***-; AT4G28680.1
10383623	10392411	drug resistance transporter-like ABC domain protein ; *-*-; Medtr7g098750.1
10395143	10396111	ER membrane protein complex subunit-like protein; IPR005366 (Uncharacterised protein family UPF0172) ; ***-; Medtr5g096260.3
10401752	10417201	drug resistance transporter-like ABC domain protein ; *-*-; Medtr7g098750.3
10422083	10444231	drug resistance transporter-like ABC domain protein ; *-*-; Medtr7g098780.1
10444672	10445496	drug resistance transporter-like ABC domain protein ; *-*-; Medtr7g098750.1
10445552	10452306	drug resistance transporter-like ABC domain protein ; *-*-; Medtr7g098320.1
10455233	10455641	drug resistance transporter-like ABC domain protein ; *-*-; Medtr7g098780.1
LG6_19.46-19.56 Mb
19472100	19472992	Unknown protein
19477899	19482692	ATP-binding/protein serine/threonine kinase [Glycine max]; IPR011009 (Protein kinase-like domain), IPR013210 (Leucine-rich repeat-containing N-terminal, type 2), IPR013320 (Concanavalin A-like lectin/glucanase, subgroup); GO:0004672 (protein kinase activity), GO:0004674 (protein serine/threonine kinase activity), GO:0005524 (ATP binding), GO:0006468 (protein phosphorylation);*-**; gi|351726170|re…
19485560	19489082	ammonium transporter 2; IPR001905 (Ammonium transporter), IPR024041 (Ammonium transporter AmtB-like domain); GO:0008519 (ammonium transmembrane transporter activity), GO:0015696 (ammonium transport), GO:0016020 (membrane), GO:0072488 (ammonium transmembrane transport);****; AT2G38290.1
19492227	19496582	Non-imprinted in Prader-Willi/Angelman syndrome region protein 1 n
19502233	19508310	Protein of unknown function (DUF668); IPR007700 (Protein of unknown function DUF668), IPR021864 (Protein of unknown function DUF3475) ; ***-; AT1G34320.1
19508884	19515162	MACPF domain protein; IPR020864 (Membrane attack complex component/perforin (MACPF) domain) ; ***-; Medtr8g095090.1
19519033	19528128	MACPF domain protein; IPR020864 (Membrane attack complex component/perforin (MACPF) domain) ; *-*-; Medtr8g095110.1
19528472	19532805	transmembrane protein, putative; IPR001715 (Calponin homology domain); GO:0005515 (protein binding);***-; Medtr8g095160.1
19533220	19539402	Unknown protein
19540583	19549125	serine carboxypeptidase-like 25; IPR001563 (Peptidase S10, serine carboxypeptidase); GO:0004185 (serine-type carboxypeptidase activity), GO:0006508 (proteolysis);****; AT3G02110.1
19554918	19557819	exocyst subunit exo70 family protein E1; IPR004140 (Exocyst complex protein Exo70), IPR016159 (Cullin repeat-like-containing domain); GO:0000145 (exocyst), GO:0006887 (exocytosis);****; AT3G29400.1
LG6_21.83-21.93 Mb
21830943	21833521	Protein kinase superfamily protein; IPR011009 (Protein kinase-like domain), IPR013320 (Concanavalin A-like lectin/glucanase, subgroup); GO:0004672 (protein kinase activity), GO:0005524 (ATP binding), GO:0006468 (protein phosphorylation);*-**; AT5G59700.1
21834187	21836211	protein kinase family protein; IPR011009 (Protein kinase-like domain); GO:0004672 (protein kinase activity), GO:0004674 (protein serine/threonine kinase activity), GO:0005524 (ATP binding), GO:0006468 (protein phosphorylation);*-**; AT5G54380.1
21840823	21844531	Protein kinase superfamily protein; IPR011009 (Protein kinase-like domain); GO:0004672 (protein kinase activity), GO:0004674 (protein serine/threonine kinase activity), GO:0005524 (ATP binding), GO:0006468 (protein phosphorylation);*-**; AT2G39360.1
21846122	21853510	Disease resistance protein (CC-NBS-LRR class) family; IPR000767 (Disease resistance protein), IPR027417 (P-loop containing nucleoside triphosphate hydrolase); GO:0006952 (defense response), GO:0043531 (ADP binding);***-; AT1G58390.1
21853603	21854581	Protein kinase superfamily protein; IPR011009 (Protein kinase-like domain); GO:0004672 (protein kinase activity), GO:0004674 (protein serine/threonine kinase activity), GO:0005524 (ATP binding), GO:0006468 (protein phosphorylation);*-**; AT2G39360.1
21856143	21861816	protein kinase family protein; IPR011009 (Protein kinase-like domain), IPR013320 (Concanavalin A-like lectin/glucanase, subgroup); GO:0004672 (protein kinase activity), GO:0005524 (ATP binding), GO:0006468 (protein phosphorylation);*-**; AT5G54380.1
21863116	21865804	Protein kinase superfamily protein; IPR011009 (Protein kinase-like domain); GO:0004672 (protein kinase activity), GO:0005524 (ATP binding), GO:0006468 (protein phosphorylation);*-**; AT5G59700.1
21865787	21867551	Protein kinase superfamily protein; IPR011009 (Protein kinase-like domain), IPR013320 (Concanavalin A-like lectin/glucanase, subgroup); GO:0004672 (protein kinase activity), GO:0005524 (ATP binding), GO:0006468 (protein phosphorylation);*-**; AT5G59700.1
21871742	21874197	NBS-LRR disease resistance protein ; --*-; Medtr3g011390.1
21876752	21878557	HXXXD-type acyl-transferase family protein; IPR003480 (Transferase), IPR023213 (Chloramphenicol acetyltransferase-like domain) ; ***-; AT1G03940.1
21884452	21884957	anthocyanin 5-aromatic acyltransferase; IPR023213 (Chloramphenicol acetyltransferase-like domain) ; *-*-; Medtr2g089670.1
21885490	21891631	Mitochondrial substrate carrier family protein; IPR018108 (Mitochondrial substrate/solute carrier), IPR023395 (Mitochondrial carrier domain) ; *-*-; AT5G15640.1
21897962	21901929	COBRA-like protein 1 precursor; IPR006918 (COBRA, plant); GO:0010215 (cellulose microfibril organization), GO:0016049 (cell growth), GO:0031225 (anchored component of membrane);***-; AT3G02210.1
21902288	21905861	COBRA-like protein 2 precursor; IPR006918 (COBRA, plant); GO:0010215 (cellulose microfibril organization), GO:0016049 (cell growth), GO:0031225 (anchored component of membrane);***-; AT3G29810.1
21906382	21915477	Unknown protein
21916912	21920123	alpha-1,4-glucan-protein synthase [UDP-forming]-like protein; IPR004901 (Reversibly glycosylated polypeptide family); GO:0016866 (intramolecular transferase activity), GO:0030244 (cellulose biosynthetic process);***-; Medtr7g015970.1
21924651	21930051	Cytochrome P450 superfamily protein; IPR001128 (Cytochrome P450); GO:0005506 (iron ion binding), GO:0020037 (heme binding), GO:0055114 (oxidation-reduction process);***-; AT5G05690.1
LG7_14.47-14.57 Mb
14474684	14480477	auxin response factor 4; IPR003311 (AUX/IAA protein), IPR010525 (Auxin response factor), IPR015300 (DNA-binding pseudobarrel domain); GO:0003677 (DNA binding), GO:0005634 (nucleus), GO:0009725 (response to hormone), GO:0046983 (protein dimerization activity);****; AT5G60450.1
14487398	14489149	Seven transmembrane MLO family protein; IPR004326 (Mlo-related protein); GO:0006952 (defense response), GO:0016021 (integral component of membrane);*-*-; AT1G61560.1
14490838	14492066	Seven transmembrane MLO family protein; IPR004326 (Mlo-related protein); GO:0006952 (defense response), GO:0016021 (integral component of membrane);*-*-; AT1G61560.3
14492118	14493834	Preprotein translocase Sec, Sec61-beta subunit protein; IPR016482 (Protein transport protein SecG/Sec61-beta/Sbh1) ; *-*-; AT5G60460.1
14495709	14498807	Exosome complex exonuclease RRP4 n
14499888	14502517	syntaxin of plants 71; IPR000727 (Target SNARE coiled-coil domain); GO:0005515 (protein binding);*-*-; AT3G09740.1
14510266	14511127	RING-H2 zinc finger protein; IPR013083 (Zinc finger, RING/FYVE/PHD-type); GO:0005515 (protein binding), GO:0008270 (zinc ion binding);****; Medtr5g094680.1
14515068	14517800	C2H2-like zinc finger protein; IPR013087 (Zinc finger C2H2-type/integrase DNA-binding domain), IPR022755 (Zinc finger, double-stranded RNA binding); GO:0003676 (nucleic acid binding), GO:0046872 (metal ion binding);*-*-; AT3G45260.1
14519613	14520987	FASCICLIN-like arabinogalactan-protein 12; IPR000782 (FAS1 domain) ; *-*-; AT5G60490.1
14522368	14523045	Unknown protein
14523716	14525297	FASCICLIN-like arabinogalactan-protein 11; IPR000782 (FAS1 domain) ; *-*-; AT5G03170.1
14526499	14527577	FASCICLIN-like arabinogalactan-protein 12; IPR000782 (FAS1 domain) ; *-*-; AT5G60490.1
14529739	14531277	Unknown protein
14535158	14540675	beta-galactosidase 8; IPR000922 (D-galactoside/L-rhamnose binding SUEL lectin domain), IPR001944 (Glycoside hydrolase, family 35), IPR017853 (Glycoside hydrolase, superfamily); GO:0005975 (carbohydrate metabolic process), GO:0030246 (carbohydrate binding);***-; AT2G28470.1
14544329	14549667	U4/U6 small nuclear Prp3-like ribonucleoprotein; IPR010541 (Domain of unknown function DUF1115), IPR013881 (Pre-mRNA-splicing factor 3), IPR027104 (U4/U6 small nuclear ribonucleoprotein Prp3); GO:0046540 (U4/U6 x U5 tri-snRNP complex);***-; Medtr1g115920.1
14554718	14560310	Protein kinase superfamily protein; IPR020636 (Calcium/calmodulin-dependent/calcium-dependent protein kinase); GO:0004672 (protein kinase activity), GO:0004674 (protein serine/threonine kinase activity), GO:0005524 (ATP binding), GO:0006468 (protein phosphorylation);*-**; AT1G48490.1
14571408	14573767	Galactose oxidase/kelch repeat superfamily protein; IPR015916 (Galactose oxidase, beta-propeller); GO:0005515 (protein binding);***-; AT5G60570.1
1 Trifolium pratense build 2.0, accessed 28.07.2020 (www.legumeinfo.org).
