# Supplementary material for: Identification of loci controlling timing of stem elongation in red clover using genotyping by sequencing of pooled phenotypic extremes
Source: Mol Genet Genomics. 2022 Aug 24;297(6):1587–600. doi: 10.1007/s00438-022-01942-x (PMC9596541; doi:10.1007/s00438-022-01942-x)
Supplement: Supplementary file 4 — Supplementary file4 (XLSX 24 KB) [file 438_2022_1942_MOESM4_ESM.xlsx]

## Sheet: Supp Tab 5
Identification of loci controlling timing of stem elongation in red clover using genotyping by sequencing of pooled phenotypic extremes Molecular Genetics and Genomics Åshild Ergon*, Øystein W. Milvang, Leif Skøt, Tom Ruttink *Dept. of Plant Sciences, Faculty of Biosciences, Norwegian University of Life Sciences. ashild.ergon@nmbu.no
Supplementary File 4. Best blastn-hits in Arabidopsis thaliana and Medicago truncatula (e-value<1 e-20) of selected candidate genes listed in Online Resource 3. In parentheses: coverage (%) / identity (%).
Locus	Gene name1	Dist.2	Best hit in A. thaliana	Best hit in M. truncatula
1_0.76	tripr.gene26278	-15.9	Pectin lyase-like superfamily protein (PMR6) (65/73)	probable pectate lyase 18 (LOC25485548) (99/87)
	tripr.gene26273	0	kow domain-containing transcription factor 1 (KTF1) (37/66)	protein RNA-directed DNA methylation 3 (LOC25485545, MTR_1g111560) (98/84)
1_1.16	tripr.gene5495	6.2	.	transcription repressor OFP12 (LOC25485200) (Medtr1g103640) (99/83)
	tripr.gene5544	38.9	FRIGIDA-like protein (AT3G22440) (85/71)	FRIGIDA-like protein 4a (LOC25485207) (Medtr1g103710) (100/91)
1_7.60	tripr.gene32793	3.1	Ribosomal RNA processing Brix domain protein (MEE49) / ribosome production factor 1 (RPF1) (At4g01560) (89/72)	ribosome production factor 1 (LOC25500582) (100/92)
1_10.40	tripr.gene14792	-27.4	sorting nexin 1 (SNX1) (90/75)	sorting nexin 1 (LOC25483797) (93/95)
	tripr.gene14777	-11.5	cell wall invertase 2 (CWINV2) (98/65)	beta-fructofuranosidase (LOC25483802) (100/89)
	tripr.gene14771	12.4	.	B3 domain-containing protein REM17 (MTR_1g035460) (80/88)
	tripr.gene14788	13.4	.	B3 domain-containing protein REM16 (MTR_1g035520) (70/77)
	tripr.gene14798	16.1	.	B3 domain-containing protein REM17 (MTR_1g035460) (88/80)
1_12.58	tripr.gene2716	-45.1	alpha/beta-Hydrolases superfamily protein (GID1C) (92/74)	gibberellin receptor GID1C (LOC11405609) (100/92)
	tripr.gene2721	0	RNA helicase family protein (AT3G62310) (12/79)	probable pre-mRNA-splicing factor ATP-dependent RNA helicase DEAH2 (LOC11407634) (12/91)
1_24.28	tripr.gene13699	0	.	B3 domain-containing protein Os11g0197600 (MTR_1g021270) (99/86)
	tripr.gene13675	6	.	B3 domain-containing protein REM16 (MTR_1g021350) (76/83)
3_5.42	tripr.gene6282	0	Actin-like ATPase superfamily protein (DIS1) (81/80)	actin-related protein 3 (LOC25501823) (99/94)
3_8.10	tripr.gene6764	-19.8	actin depolymerizing factor 3 (ADF3) (99/78)	actin-depolymerizing factor 1 (LOC11422613) (98/90)
3_30.48	tripr.gene9044	0	dicer-like 2 (DCL2) (55/65)	endoribonuclease Dicer homolog 2 (LOC25501509) (99/83)
	tripr.gene9039	16.2	.	cyclin-dependent kinase inhibitor 4 (LOC11430275) (100/82)
	tripr.gene9034	22.7	.	cyclin-dependent kinase inhibitor 4 (LOC11430275) (100/82)
4_17.77	tripr.gene23555	-25.6	PIF / Ping-Pong family of plant transposase (AT3G19120) (72/74)	ANTAGONIST OF LIKE HETEROCHROMATIN PROTEIN 1 (LOC112421292) (94/90)
	tripr.gene23513	48.3	formin homology 1 (AFH1) (45/68)	formin-like protein 2 (LOC11444093) (55/89)
6_10.41	tripr.gene20055	-12.9	pleiotropic drug resistance 12 (ABCG40) (37/71)	pleiotropic drug resistance protein 1 (LOC11440459) (88/92)
	tripr.gene20067	0	pleiotropic drug resistance 12 (ABCG40) (37/71)	pleiotropic drug resistance protein 1 (LOC11440459) (88/92)
	tripr.gene20070	16.8	pleiotropic drug resistance 12 (ABCG40) (34/71)	pleiotropic drug resistance protein 1 (LOC11440459) (93/93)
	tripr.gene20060	39.4	pleiotropic drug resistance 12 (ABCG40) (70/69)	pleiotropic drug resistance protein 1 (LOC11444776) (94/91)
	tripr.gene20068	40.2	pleiotropic drug resistance 12 (ABCG40) (24/81)	pleiotropic drug resistance protein 1 (LOC11441484) (42/91)
	tripr.gene20075	49.9	.	pleiotropic drug resistance protein 1 (LOC11445272) (94/92)
6_21.88	tripr.gene23378	-47.5	.	receptor-like protein kinase FERONIA (LOC25497582) (97/73)
	tripr.gene23412	-44.8	.	receptor-like protein kinase ANXUR2 (LOC25497635) (97/78)
	tripr.gene23421	-36.5	.	receptor-like protein kinase ANXUR2 (LOC25497583) (24/83)
	tripr.gene23389	-26.4	.	receptor-like protein kinase FERONIA (LOC25497568) (Medtr7g015420) (70/77)
	tripr.gene23430	-22.9	.	receptor-like protein kinase ANXUR2 (LOC25497583) (100(84)
	tripr.gene23369	-15.2	.	receptor-like protein kinase ANXUR2 (LOC25497635) (66/69)
	tripr.gene23376	-13.4	.	receptor-like protein kinase ANXUR2 (LOC25497635) (81/87)
	tripr.gene23388	16.9	COBRA-like extracellular glycosyl-phosphatidyl inositol-anchored protein family (COB) (82/75)	COBRA (LOC25497596) (100/86)
	tripr.gene23429	21.2	COBRA-like extracellular glycosyl-phosphatidyl inositol-anchored protein family (IRX6) (85/78)	COBRA-like protein 4 (LOC25497597) (99/96)
	tripr.gene23390	35.8	reversibly glycosylated polypeptide 2 (RGP2) (92/80)	UDP-arabinopyranose mutase 1 (LOC25497598) (95/93)
7_14.52	tripr.gene11562	-43.4	Auxin response factor 4 (AFR4, AT5G60450) (66/73)	Auxin response factor (ARF4, Medtr2g093740) (100/90)
	tripr.gene11541	-30.1	Preprotein translocase Sec, Sec61-beta subunit protein (AT5G60460) (71/71)	protein transport protein Sec61 subunit beta (LOC11422146) (89/84)
	tripr.gene11554	-6.1	Indeterminate-domain 11 (IDD11) (37/79)	indeterminate-domain 9 (LOC11416076) (98/77)
	tripr.gene11538	-2.9	.	fasciclin-like arabinogalactan protein 12 (LOC11413997) (96/82)
	tripr.gene11523	0	.	fasciclin-like arabinogalactan protein 11 (LOC11436386) (88/87)
	tripr.gene11593	2.5	.	fasciclin-like arabinogalactan protein 12 (LOC11411453) (92/89)
	tripr.gene11535	20.3	Pre-mRNA-splicing factor 3 (AT1G28060) (67/69)	protein RDM16 (LOC11428338) (87/87)
1 Tp2.0, Legume Information System (legumeinfo.org). 2 Distance from significant marker (kb)
